# Supplementary material for: Combining genomic and network characteristics for extended capability in predicting synergistic drugs for cancer
Source: Nat Commun. 2015 Sep 28;6:8481. doi: 10.1038/ncomms9481 (PMC4598846; doi:10.1038/ncomms9481)
Supplement: Supplementary Data 3 — Cancer-related pathways. 132 pathways were obtained as cancer-related pathways for genes in the KEGG 'Pathways in cancer' using online tool DAVID. [file ncomms9481-s4.xlsx]

## Sheet: Sheet3
Cancer-related pathways.
NO.	Pathway
1	hsa04020:Calcium signaling pathway
2	hsa04512:ECM-receptor interaction
3	hsa05414:Dilated cardiomyopathy
4	hsa04916:Melanogenesis
5	hsa04510:Focal adhesion
6	hsa04910:Insulin signaling pathway
7	hsa04260:Cardiac muscle contraction
8	hsa05200:Pathways in cancer
9	hsa04914:Progesterone-mediated oocyte maturation
10	hsa04210:Apoptosis
11	hsa04010:MAPK signaling pathway
12	hsa00980:Metabolism of xenobiotics by cytochrome P450
13	hsa00982:Drug metabolism
14	hsa05340:Primary immunodeficiency
15	hsa04810:Regulation of actin cytoskeleton
16	hsa05212:Pancreatic cancer
17	hsa04070:Phosphatidylinositol signaling system
18	hsa04062:Chemokine signaling pathway
19	hsa05220:Chronic myeloid leukemia
20	hsa04662:B cell receptor signaling pathway
21	hsa04630:Jak-STAT signaling pathway
22	hsa00350:Tyrosine metabolism
23	hsa02010:ABC transporters
24	hsa00280:Valine, leucine and isoleucine degradation
25	hsa04930:Type II diabetes mellitus
26	hsa05222:Small cell lung cancer
27	hsa05010:Alzheimer's disease
28	hsa05410:Hypertrophic cardiomyopathy (HCM)
29	hsa05215:Prostate cancer
30	hsa04623:Cytosolic DNA-sensing pathway
31	hsa04912:GnRH signaling pathway
32	hsa05221:Acute myeloid leukemia
33	hsa04620:Toll-like receptor signaling pathway
34	hsa00010:Glycolysis / Gluconeogenesis
35	hsa00410:beta-Alanine metabolism
36	hsa00360:Phenylalanine metabolism
37	hsa04660:T cell receptor signaling pathway
38	hsa00230:Purine metabolism
39	hsa04114:Oocyte meiosis
40	hsa05120:Epithelial cell signaling in Helicobacter pylori infection
41	hsa04720:Long-term potentiation
42	hsa04270:Vascular smooth muscle contraction
43	hsa04610:Complement and coagulation cascades
44	hsa03320:PPAR signaling pathway
45	hsa05218:Melanoma
46	hsa04622:RIG-I-like receptor signaling pathway
47	hsa00591:Linoleic acid metabolism
48	hsa00340:Histidine metabolism
49	hsa05412:Arrhythmogenic right ventricular cardiomyopathy (ARVC)
50	hsa00260:Glycine, serine and threonine metabolism
51	hsa04060:Cytokine-cytokine receptor interaction
52	hsa04520:Adherens junction
53	hsa00640:Propanoate metabolism
54	hsa00860:Porphyrin and chlorophyll metabolism
55	hsa04140:Regulation of autophagy
56	hsa04612:Antigen processing and presentation
57	hsa04640:Hematopoietic cell lineage
58	hsa04012:ErbB signaling pathway
59	hsa04120:Ubiquitin mediated proteolysis
60	hsa04540:Gap junction
61	hsa00620:Pyruvate metabolism
62	hsa00380:Tryptophan metabolism
63	hsa00970:Aminoacyl-tRNA biosynthesis
64	hsa04960:Aldosterone-regulated sodium reabsorption
65	hsa00500:Starch and sucrose metabolism
66	hsa00983:Drug metabolism
67	hsa00310:Lysine degradation
68	hsa00561:Glycerolipid metabolism
69	hsa04150:mTOR signaling pathway
70	hsa05213:Endometrial cancer
71	hsa00330:Arginine and proline metabolism
72	hsa05223:Non-small cell lung cancer
73	hsa00562:Inositol phosphate metabolism
74	hsa00830:Retinol metabolism
75	hsa00590:Arachidonic acid metabolism
76	hsa04142:Lysosome
77	hsa04621:NOD-like receptor signaling pathway
78	hsa05214:Glioma
79	hsa04722:Neurotrophin signaling pathway
80	hsa04110:Cell cycle
81	hsa04920:Adipocytokine signaling pathway
82	hsa04360:Axon guidance
83	hsa04115:p53 signaling pathway
84	hsa00190:Oxidative phosphorylation
85	hsa05211:Renal cell carcinoma
86	hsa04664:Fc epsilon RI signaling pathway
87	hsa04310:Wnt signaling pathway
88	hsa04350:TGF-beta signaling pathway
89	hsa04666:Fc gamma R-mediated phagocytosis
90	hsa00240:Pyrimidine metabolism
91	hsa05016:Huntington's disease
92	hsa04080:Neuroactive ligand-receptor interaction
93	hsa04670:Leukocyte transendothelial migration
94	hsa05012:Parkinson's disease
95	hsa04514:Cell adhesion molecules (CAMs)
96	hsa04650:Natural killer cell mediated cytotoxicity
97	hsa04740:Olfactory transduction
98	hsa00140:Steroid hormone biosynthesis
99	hsa04950:Maturity onset diabetes of the young
100	hsa03040:Spliceosome
101	hsa04730:Long-term depression
102	hsa00770:Pantothenate and CoA biosynthesis
103	hsa05014:Amyotrophic lateral sclerosis (ALS)
104	hsa05219:Bladder cancer
105	hsa00520:Amino sugar and nucleotide sugar metabolism
106	hsa00531:Glycosaminoglycan degradation
107	hsa05320:Autoimmune thyroid disease
108	hsa04144:Endocytosis
109	hsa04940:Type I diabetes mellitus
110	hsa00051:Fructose and mannose metabolism
111	hsa04370:VEGF signaling pathway
112	hsa00903:Limonene and pinene degradation
113	hsa00040:Pentose and glucuronate interconversions
114	hsa05210:Colorectal cancer
115	hsa00071:Fatty acid metabolism
116	hsa05130:Pathogenic Escherichia coli infection
117	hsa00480:Glutathione metabolism
118	hsa00790:Folate biosynthesis
119	hsa05110:Vibrio cholerae infection
120	hsa00740:Riboflavin metabolism
121	hsa00053:Ascorbate and aldarate metabolism
122	hsa00030:Pentose phosphate pathway
123	hsa00061:Fatty acid biosynthesis
124	hsa03030:DNA replication
125	hsa00650:Butanoate metabolism
126	hsa05322:Systemic lupus erythematosus
127	hsa04530:Tight junction
128	hsa04742:Taste transduction
129	hsa00290:Valine, leucine and isoleucine biosynthesis
130	hsa03440:Homologous recombination
131	hsa00232:Caffeine metabolism
132	hsa00270:Cysteine and methionine metabolism
